# Supplementary material for: A 13-LOX participates in the biosynthesis of JAs and is related to the accumulation of baicalein and wogonin in Scutellaria baicalensis
Source: Front Plant Sci. 2023 Jul 13;14:1204616. doi: 10.3389/fpls.2023.1204616 (PMC10373884; doi:10.3389/fpls.2023.1204616)
Supplement: Supplementary file 5 [file Table_1.xlsx]

## Sheet: Sheet1
Supplemental Table 1. Primers used in experiment. .
Primer Name	Primer Sequence (5' to 3')	Purpose
SbLOX3 CDS-F	GGGGACAAGTTTGTACAAAAAAGCAGGCTTAATGGCACTAGCAAGAGAAATGATG	Full-length cloning
SbLOX3 CDS-R	GGGGACCACTTTGTACAAGAAAGCTGGGTATTATATGGACACACTATTGGGTATG	Full-length cloning
SbLOX6 CDS-F	GGGGACAAGTTTGTACAAAAAAGCAGGCTTAATGCTGACAGCTCAGCCGACGCCCA	Full-length cloning
SbLOX6 CDS-R	GGGGACCACTTTGTACAAGAAAGCTGGGTATCAGATGGAAATGCTGTTGGGAA	Full-length cloning
SbLOX3 qPCR-F	TCGGTGGTGACAAGATTCCG	qPCR analysis
SbLOX3 qPCR-R	TGCTGGCCATTAATGACGGT	qPCR analysis
SbLOX6 qPCR-F	CGCAGTGGAGGTGTAACTGT	qPCR analysis
SbLOX6 qPCR-R	GATTGTCGGGTTGTTTGGGC	qPCR analysis
β-TUB qPCR-F	CATCGACTCCACCGGTCGTT	qPCR analysis
β-TUB qPCR-R	TCCTTTGGCCCAATTGTTCC	qPCR analysis
Sb06g11810 qPCR-F	TCCACAGCGTGGAATCAGAC	qPCR analysis
Sb06g11810 qPCR-R	TGTCCGCATCCACCTTCTTC	qPCR analysis
Sb01g24050 qPCR-F	TGGATCCACGGAGGTGATCT	qPCR analysis
Sb01g24050 qPCR-R	ATGAAGTGGGGTCGGTCAAC	qPCR analysis
Sb08g14740 qPCR-F	CTATCCGACGCCGTTTCGTA	qPCR analysis
Sb08g14740 qPCR-R	TTGGAGTTCTCCGACTGCAC	qPCR analysis
Sb03g29260 qPCR-F	AACGTGGCTGCTAAGTTGGA	qPCR analysis
Sb03g29260 qPCR-R	CCCATTTCAACGACCCCTGA	qPCR analysis
SbMYB3 qPCR-F	TGGAGAACAAGGGTGCAGAA	qPCR analysis
SbMYB3 qPCR-R	AACCTGGGCATCCAGTACAT	qPCR analysis
SbLOX3 RNAi-F	GGGGACAAGTTTGTACAAAAAAGCAGGCTTAACCATGGAGGGAAAGAAGGTACAA	RNAi fragment cloning
SbLOX3 RNAi-R	GGGGACCACTTTGTACAAGAAAGCTGGGTAAACATTTCTCCCAATTTTGTCTG	RNAi fragment cloning
SbLOX6 RNAi-F	GGGGACAAGTTTGTACAAAAAAGCAGGCTTAAAGGAGGAGGGGTGTTGTTGTGA	RNAi fragment cloning
SbLOX6 RNAi-R	GGGGACCACTTTGTACAAGAAAGCTGGGTACGCTCGGAAGAATATGGGACTACC	RNAi fragment cloning
